# Supplementary material for: Metabolic Syndrome in Fasting and Non-Fasting Participants: The UAE Healthy Future Study
Source: Int J Environ Res Public Health. 2022 Oct 22;19(21):13757. doi: 10.3390/ijerph192113757 (PMC9654954; doi:10.3390/ijerph192113757)
Supplement: Supplementary file 1 [file ijerph-19-13757-s001.zip]

Archive with 1 entries (1 files):
- ijerph-1891221-supplementary.pdf
